# Supplementary material for: Unintended evolutionary consequences of a minimum landing size regulations: Evidence and implications of fisheries-induced evolution
Source: PLoS One. 2026 Mar 2;21(3):e0343706. doi: 10.1371/journal.pone.0343706 (PMC12952581; doi:10.1371/journal.pone.0343706)
Supplement: S2 Table — This table includes all species analysed in the study. (XLSX) [file pone.0343706.s002.xlsx]

## Sheet: Hoja1
Year	Scientific name	Total Length (cm)
1940	Enchelycore anatina	115
1960	Epinephelus marginatus	90
1960	Epinephelus marginatus	100
1960	Epinephelus marginatus	120
1960	Epinephelus marginatus	135
1960	Epinephelus marginatus	55
1960	Epinephelus marginatus	60
1960	Epinephelus marginatus	70
1960	Epinephelus marginatus	85
1960	Epinephelus marginatus	95
1960	Epinephelus marginatus	110
1966	Epinephelus marginatus	89
1969	Epinephelus marginatus	92
1969	Epinephelus marginatus	136
1969	Sparisoma cretense	49
1971	Epinephelus marginatus	106
1971	Epinephelus marginatus	80
1971	Epinephelus marginatus	80
1971	Epinephelus marginatus	90
1971	Epinephelus marginatus	90
1971	Epinephelus marginatus	105
1971	Epinephelus marginatus	115
1971	Epinephelus marginatus	70
1974	Diplodus sargus cadenati	35
1975	Dentex gibbosus	90
1975	Dentex gibbosus	85
1975	Lithognathus mormyrus	31.3
1975	Sparisoma cretense	46.7
1975	Sparisoma cretense	44.4
1975	Sparisoma cretense	40.3
1976	Epinephelus marginatus	110
1976	Epinephelus marginatus	120
1976	Epinephelus marginatus	140
1976	Epinephelus marginatus	125
1976	Epinephelus marginatus	96
1976	Epinephelus marginatus	87.5
1976	Epinephelus marginatus	75
1976	Epinephelus marginatus	82
1976	Epinephelus marginatus	85
1976	Epinephelus marginatus	79
1976	Epinephelus marginatus	59.5
1976	Sphyraena barracuda	85
1980	Boops boops	24
1980	Dentex gibbosus	70
1980	Dentex gibbosus	85
1980	Epinephelus marginatus	45.4
1983	Sparisoma cretense	41
1983	Sparisoma cretense	39
1983	Sparisoma cretense	39
1983	Sparisoma cretense	40
1989	Epinephelus marginatus	71
1989	Epinephelus marginatus	63
1990	Boops boops	26
1990	Diplodus sargus cadenati	28.4
1990	Diplodus vulgaris	26
1990	Liza aurata	33.2
1990	Liza aurata	37.04
1990	Liza aurata	31.43
1990	Lithognathus mormyrus	27.8
1990	Liza aurata	40
1992	Epinephelus marginatus	47
1995	Boops boops	22.1
1995	Diplodus sargus cadenati	26
1995	Liza aurata	42.75
1995	Sarda sarda	69.69
1995	Sarda sarda	65.39
1995	Sarda sarda	52
1995	Sarda sarda	84
1995	Sarda sarda	95
1995	Sphyraena viridensis	74
1995	Trachinotus ovatus	23
1995	Trachinotus ovatus	26
1998	Dentex gibbosus	70.6
1998	Dicentrarchus labrax	61
1998	Dicentrarchus labrax	44
1998	Diplodus sargus cadenati	23
1998	Diplodus sargus cadenati	19
1998	Diplodus sargus cadenati	25.3
1998	Enchelycore anatina	70
1998	Lithognathus mormyrus	22
1998	Lithognathus mormyrus	27
1998	Lithognathus mormyrus	22
1998	Lithognathus mormyrus	24.5
1998	Sarpa salpa	26
1998	Sparisoma cretense	37
1998	Sparisoma cretense	35.9
1998	Sparisoma cretense	33.5
1998	Sparisoma cretense	39
1999	Diplodus cervinus cervinus	22.48
1999	Diplodus vulgaris	25
1999	Epinephelus marginatus	50
1999	Lithognathus mormyrus	21.2
1999	Serranus atricauda	24
1999	Sphyraena viridensis	61.74
1999	Thalassoma pavo	10
1999	Thalassoma pavo	11
1999	Thalassoma pavo	12
1999	Thalassoma pavo	9
1999	Thalassoma pavo	10.5
1999	Thalassoma pavo	14
1999	Thalassoma pavo	11
1999	Thalassoma pavo	13
1999	Thalassoma pavo	13.4
1999	Thalassoma pavo	11.3
1999	Trachinotus ovatus	15
1999	Trachinotus ovatus	19
2001	Pagellus erythrinus	22
2001	Pargrus auriga	35.9
2001	Sepia officinalis	24.3
2002	Liza aurata	40
2002	Lithognathus mormyrus	27
2003	Coryphaena hippurus	137
2003	Sarda sarda	69
2003	Sarpa salpa	24
2004	Coryphaena hippurus	82.5
2004	Diplodus vulgaris	22.5
2004	Enchelycore anatina	90
2004	Lithognathus mormyrus	28.3
2004	Lithognathus mormyrus	23.4
2004	Oblada melanura	24.5
2004	Sarpa salpa	27
2004	Serranus atricauda	32.5
2004	Sparisoma cretense	37.5
2004	Sparisoma cretense	32.5
2005	Boops boops	18
2005	Boops boops	17
2005	Boops boops	16
2005	Dicentrarchus labrax	50
2005	Diplodus sargus cadenati	21
2005	Diplodus sargus cadenati	24
2005	Diplodus sargus cadenati	33
2005	Diplodus sargus cadenati	23
2005	Diplodus sargus cadenati	17
2005	Diplodus sargus cadenati	32
2005	Diplodus sargus cadenati	31
2005	Diplodus sargus cadenati	27
2005	Epinephelus marginatus	34
2005	Oblada melanura	23.4
2005	Pagellus erythrinus	26.3
2005	Parapristipoma Octolineatum	17
2005	Pseudocaranx dentex	58.35
2005	Sarpa salpa	20.45
2005	Sparisoma cretense	19
2005	Trachurus picturatus	27.3
2006	Coryphaena hippurus	100
2006	Coryphaena hippurus	67
2006	Coryphaena hippurus	61
2006	Coryphaena hippurus	100
2006	Coryphaena hippurus	105
2006	Dicentrarchus labrax	66
2006	Enchelycore anatina	80
2006	Epinephelus marginatus	32.5
2006	Epinephelus marginatus	35
2006	Pseudocaranx dentex	62.4
2006	Sarda sarda	22.5
2006	Sarda sarda	90
2006	Seriola dumerili	34
2006	Sparisoma cretense	35
2006	Sparisoma cretense	35
2006	Sparisoma cretense	29
2006	Sparisoma cretense	29
2006	Sparisoma cretense	32
2006	Sparisoma cretense	27
2006	Sphyraena barracuda	75
2007	Mycteroperca fusca	75
2007	Pomatomus saltatrix	44
2007	Seriola dumerili	60
2007	Synodus synodus	25
2008	Belone belone	41
2008	Conger conger	136
2008	Dicentrarchus labrax	61
2008	Diplodus cervinus cervinus	26.3
2008	Diplodus sargus cadenati	19.5
2008	Lithognathus mormyrus	29.01
2008	Pomadasys incisus	37
2008	Pomatomus saltatrix	55
2008	Pseudocaranx dentex	34
2008	Sarda sarda	90
2008	Sarda sarda	81
2008	Seriola dumerili	73
2008	Serranus atricauda	48
2008	Sparisoma cretense	40
2008	Sparisoma cretense	44
2008	Sparisoma cretense	46
2008	Sparisoma cretense	38
2008	Sparisoma cretense	30
2008	Sparisoma cretense	50
2008	Sparisoma cretense	30.5
2008	Sparus aurata	24.75
2008	Sphyraena barracuda	120
2009	Dicentrarchus labrax	46
2009	Dicentrarchus labrax	39
2009	Dicentrarchus labrax	43
2009	Dicentrarchus labrax	43
2009	Dicentrarchus labrax	37
2009	Diplodus sargus cadenati	13.34
2009	Diplodus sargus cadenati	15.6
2009	Enchelycore anatina	89
2009	Liza aurata	25.82
2009	Liza aurata	23.33
2009	Liza aurata	14
2009	Sardinella aurita	15.93
2009	Sarpa salpa	14.67
2009	Sparisoma cretense	32
2009	Sparisoma cretense	25
2009	Sparisoma cretense	21
2009	Sparisoma cretense	29
2010	Balistes capriscus	31
2010	Boops boops	17
2010	Dentex gibbosus	44
2010	Dentex gibbosus	42
2010	Dicentrarchus labrax	44
2010	Dicentrarchus labrax	44
2010	Dicentrarchus labrax	44
2010	Dicentrarchus labrax	39
2010	Diplodus sargus cadenati	20
2010	Mycteroperca fusca	25
2010	Pagellus erythrinus	19.79
2010	Pargrus auriga	33.27
2010	Sarda sarda	71
2011	Balistes capriscus	33
2011	Bodianus scrofa	32
2011	Bodianus scrofa	25
2011	Bodianus scrofa	44
2011	Bodianus scrofa	50
2011	Boops boops	11
2011	Boops boops	11
2011	Boops boops	11
2011	Dentex gibbosus	55
2011	Dentex gibbosus	56
2011	Dentex gibbosus	50
2011	Dentex gibbosus	52
2011	Dentex gibbosus	50.5
2011	Dentex gibbosus	33
2011	Dicentrarchus labrax	56
2011	Diplodus sargus cadenati	16.4
2011	Diplodus sargus cadenati	21
2011	Diplodus sargus cadenati	26
2011	Diplodus sargus cadenati	24
2011	Diplodus sargus cadenati	20.5
2011	Diplodus sargus cadenati	17
2011	Diplodus sargus cadenati	13
2011	Diplodus sargus cadenati	17
2011	Diplodus sargus cadenati	14
2011	Diplodus sargus cadenati	29
2011	Diplodus sargus cadenati	14
2011	Diplodus vulgaris	31
2011	Diplodus vulgaris	30
2011	Diplodus vulgaris	27
2011	Enchelycore anatina	56
2011	Enchelycore anatina	52
2011	Enchelycore anatina	56
2011	Epinephelus marginatus	25
2011	Epinephelus marginatus	44
2011	Epinephelus marginatus	56
2011	Epinephelus marginatus	71
2011	Liza aurata	30
2011	Liza aurata	32
2011	Liza aurata	29
2011	Liza aurata	36
2011	Liza aurata	23
2011	Oblada melanura	35
2011	Pagellus erythrinus	25
2011	Pagellus erythrinus	15
2011	Pagellus erythrinus	16
2011	Pagellus erythrinus	19
2011	Pagellus erythrinus	41
2011	Pseudocaranx dentex	45
2011	Pseudocaranx dentex	62
2011	Pseudocaranx dentex	44
2011	Pseudocaranx dentex	67
2011	Sarda sarda	38
2011	Sarpa salpa	22
2011	Sarpa salpa	20
2011	Sarpa salpa	29
2011	Sarpa salpa	26
2011	Sarpa salpa	12
2011	Sarpa salpa	13
2011	Sarpa salpa	17
2011	Seriola dumerili	44
2011	Seriola dumerili	62.5
2011	Seriola dumerili	50
2011	Seriola dumerili	69
2011	Seriola dumerili	37.5
2011	Serranus atricauda	19
2011	Serranus atricauda	17
2011	Serranus atricauda	17
2011	Serranus atricauda	12
2011	Serranus atricauda	15
2011	Serranus atricauda	11
2011	Serranus atricauda	19
2011	Sparisoma cretense	19
2011	Sparisoma cretense	22
2011	Sparisoma cretense	22
2011	Sparisoma cretense	17
2011	Sparisoma cretense	24
2011	Sparisoma cretense	36
2011	Sphyraena barracuda	49.5
2011	Spondyliosoma cantharus	52
2011	Spondyliosoma cantharus	32
2011	Spondyliosoma cantharus	35
2011	Spondyliosoma cantharus	27
2011	Trachinotus ovatus	25
2011	Trachinotus ovatus	12
2011	Umbrina cirrosa	20
2012	Balistes capriscus	27
2012	Balistes capriscus	23
2012	Balistes capriscus	25
2012	Balistes capriscus	31
2012	Belone belone	26
2012	Belone belone	75
2012	Belone belone	96
2012	Belone belone	107
2012	Bodianus scrofa	42
2012	Bodianus scrofa	57
2012	Bodianus scrofa	50
2012	Boops boops	26
2012	Boops boops	28
2012	Boops boops	18
2012	Boops boops	18
2012	Boops boops	20
2012	Boops boops	18
2012	Dicentrarchus labrax	32.5
2012	Dicentrarchus labrax	40
2012	Dicentrarchus labrax	30
2012	Dicentrarchus labrax	30
2012	Dicentrarchus labrax	37.5
2012	Dicentrarchus labrax	29
2012	Dicentrarchus labrax	26
2012	Dicentrarchus labrax	27.5
2012	Dicentrarchus labrax	27.5
2012	Dicentrarchus labrax	27.5
2012	Dicentrarchus labrax	27.5
2012	Dicentrarchus labrax	22.5
2012	Dicentrarchus labrax	90
2012	Diplodus sargus cadenati	20
2012	Diplodus sargus cadenati	25
2012	Diplodus sargus cadenati	23
2012	Diplodus sargus cadenati	18
2012	Diplodus sargus cadenati	15
2012	Diplodus sargus cadenati	16
2012	Diplodus sargus cadenati	16
2012	Diplodus sargus cadenati	21
2012	Diplodus sargus cadenati	14
2012	Diplodus sargus cadenati	14
2012	Diplodus sargus cadenati	20
2012	Diplodus sargus cadenati	19
2012	Diplodus sargus cadenati	25.5
2012	Diplodus sargus cadenati	22.5
2012	Diplodus sargus cadenati	22
2012	Diplodus sargus cadenati	15
2012	Enchelycore anatina	83
2012	Epinephelus marginatus	61
2012	Epinephelus marginatus	44
2012	Epinephelus marginatus	52
2012	Epinephelus marginatus	80
2012	Heteropriacanthus cruentatus	22
2012	Liza aurata	47
2012	Liza aurata	42
2012	Liza aurata	42
2012	Liza aurata	44
2012	Liza aurata	39
2012	Liza aurata	26
2012	Mullus surmuletus	21
2012	Mullus surmuletus	21
2012	Oblada melanura	34
2012	Pseudocaranx dentex	52
2012	Pseudocaranx dentex	59
2012	Scorpaena maderensis	28
2012	Sparisoma cretense	25
2012	Sparisoma cretense	47
2012	Sparisoma cretense	31
2012	Sparisoma cretense	29
2012	Sparisoma cretense	27
2012	Sparisoma cretense	25
2012	Sparisoma cretense	27
2012	Sparisoma cretense	20
2012	Sparisoma cretense	21
2012	Sparisoma cretense	19
2012	Sparisoma cretense	19
2012	Sparisoma cretense	20
2012	Sparisoma cretense	15
2012	Sparisoma cretense	19
2012	Sparisoma cretense	27
2012	Sparisoma cretense	33
2012	Sparisoma cretense	25
2012	Sparus aurata	29
2012	Sparus aurata	29
2012	Sparus aurata	26
2012	Sparus aurata	26
2012	Sparus aurata	31
2012	Sparus aurata	22.5
2012	Synodus synodus	26
2012	Umbrina cirrosa	33
2013	Balistes capriscus	34
2013	Balistes capriscus	33
2013	Balistes capriscus	31
2013	Balistes capriscus	37
2013	Belone belone	103.5
2013	Boops boops	17
2013	Boops boops	17
2013	Boops boops	17
2013	Boops boops	17
2013	Boops boops	17
2013	Boops boops	17
2013	Boops boops	17
2013	Boops boops	17
2013	Boops boops	17
2013	Boops boops	17
2013	Boops boops	17
2013	Boops boops	17
2013	Boops boops	20
2013	Boops boops	20
2013	Boops boops	20
2013	Boops boops	20
2013	Boops boops	20
2013	Boops boops	20
2013	Boops boops	20
2013	Boops boops	20
2013	Boops boops	20
2013	Boops boops	20
2013	Boops boops	20
2013	Boops boops	14
2013	Boops boops	14
2013	Boops boops	14
2013	Boops boops	14
2013	Boops boops	14
2013	Boops boops	14
2013	Boops boops	14
2013	Boops boops	14
2013	Boops boops	14
2013	Boops boops	22
2013	Boops boops	22
2013	Dicentrarchus labrax	52
2013	Dicentrarchus labrax	54.5
2013	Dicentrarchus labrax	47
2013	Dicentrarchus labrax	39
2013	Diplodus sargus cadenati	20
2013	Diplodus sargus cadenati	17
2013	Diplodus sargus cadenati	17
2013	Diplodus sargus cadenati	18
2013	Diplodus sargus cadenati	20
2013	Diplodus sargus cadenati	14
2013	Diplodus sargus cadenati	13
2013	Diplodus sargus cadenati	28
2013	Diplodus sargus cadenati	23
2013	Diplodus sargus cadenati	23
2013	Diplodus sargus cadenati	23
2013	Diplodus sargus cadenati	20
2013	Diplodus sargus cadenati	31.5
2013	Diplodus sargus cadenati	28
2013	Diplodus sargus cadenati	23
2013	Epinephelus marginatus	50
2013	Epinephelus marginatus	53
2013	Epinephelus marginatus	39
2013	Liza aurata	37.27
2013	Oblada melanura	28
2013	Serranus atricauda	24
2013	Serranus atricauda	23
2013	Sparisoma cretense	22
2013	Sparisoma cretense	31
2013	Sparisoma cretense	38
2013	Sparisoma cretense	40.5
2013	Sparisoma cretense	31.5
2013	Sparisoma cretense	31.5
2013	Sparisoma cretense	31.5
2013	Sparisoma cretense	22.5
2013	Sparisoma cretense	36
2013	Sparisoma cretense	36
2013	Sparisoma cretense	24
2013	Sparisoma cretense	22.5
2013	Sparisoma cretense	22.5
2013	Sparisoma cretense	21
2013	Sparisoma cretense	19.5
2013	Sparisoma cretense	16.5
2013	Sparisoma cretense	22.5
2013	Sparisoma cretense	22.5
2013	Sparisoma cretense	24
2013	Sparisoma cretense	24
2013	Sparisoma cretense	27.5
2013	Sparisoma cretense	20
2013	Sparisoma cretense	20
2013	Sparisoma cretense	21
2013	Sparisoma cretense	25
2013	Sparisoma cretense	22
2013	Sparisoma cretense	28
2013	Sparisoma cretense	25
2013	Sparisoma cretense	25
2013	Sparisoma cretense	39
2013	Sparisoma cretense	37.5
2013	Sparisoma cretense	43
2013	Sparisoma cretense	41
2013	Sparisoma cretense	29
2013	Sparisoma cretense	26
2013	Sphyraena barracuda	67.5
2013	Trachinotus ovatus	25.3
2014	Oblada melanura	27
2014	Pseudocaranx dentex	64
2014	Sparisoma cretense	24
2015	Dentex gibbosus	41
2015	Diplodus sargus cadenati	18.9
2015	Diplodus vulgaris	21
2015	Diplodus vulgaris	19
2015	Mycteroperca fusca	27.65
2015	Pargrus auriga	39.69
2015	Pseudocaranx dentex	74.15
2015	Pseudocaranx dentex	56.4
2015	Sarda sarda	67.48
2015	Sarda sarda	66.49
2015	Synodus synodus	16.3
2015	Trachinotus ovatus	18.11
2016	Seriola rivoliana	63.86
2017	Diplodus cervinus cervinus	14.4
2017	Diplodus sargus cadenati	15
2017	Lithognathus mormyrus	17.1
2017	Lithognathus mormyrus	16.8
2017	Oblada melanura	28.52
2017	Oblada melanura	26.23
2017	Pagellus erythrinus	25.83
2017	Pargrus auriga	27.29
2017	Pomatomus saltatrix	45.3
2017	Scomber colias	16
2017	Sepia officinalis	23.4
2017	Sepia officinalis	20.7
2017	Seriola rivoliana	59.3
2017	Spondyliosoma cantharus	19.01
2018	Aulostomus strigosus	70.76
2018	Centrolabrus trutta	16
2018	Coris julis	13.28
2018	Coryphaena hippurus	120
2018	Dentex gibbosus	37
2018	Diplodus vulgaris	24.5
2018	Enchelycore anatina	120
2018	Heteropriacanthus cruentatus	20.9
2018	Oblada melanura	19.4
2018	Parapristipoma Octolineatum	13
2018	Scorpaena maderensis	23
2018	Serranus scriba	21
2018	Sparisoma cretense	21
2018	Sphoeroides marmoratus	13.55
2018	Sphyraena viridensis	71.5
2018	Sphyraena viridensis	98
2018	Spondyliosoma cantharus	15
2019	Dentex gibbosus	37.1
2019	Mycteroperca rubra	22.76
2019	Scomber colias	18
2019	Sparisoma cretense	18
2019	Sphoeroides marmoratus	15
2020	Boops boops	14
2020	Boops boops	16
2020	Boops boops	13
2020	Boops boops	12
2020	Boops boops	15
2020	Coryphaena hippurus	91
2020	Coryphaena hippurus	100
2020	Coryphaena hippurus	78
2020	Coryphaena hippurus	71
2020	Dentex gibbosus	40
2020	Dicentrarchus labrax	33.4
2020	Diplodus sargus cadenati	20.4
2020	Diplodus sargus cadenati	16.3
2020	Diplodus sargus cadenati	11
2020	Diplodus sargus cadenati	13
2020	Diplodus sargus cadenati	14
2020	Epinephelus marginatus	19
2020	Epinephelus marginatus	22
2020	Epinephelus marginatus	20
2020	Galeorhinus galeus	123
2020	Lithognathus mormyrus	18.3
2020	Mycteroperca fusca	22.33
2020	Mycteroperca fusca	19.4
2020	Oblada melanura	24.54
2020	Oblada melanura	18.3
2020	Oblada melanura	12
2020	Oblada melanura	21.5
2020	Oblada melanura	14.5
2020	Oblada melanura	13.1
2020	Oblada melanura	17.94
2020	Oblada melanura	20.3
2020	Oblada melanura	14.5
2020	Pargrus auriga	27
2020	Pargus pagrus	24
2020	Pargus pagrus	26
2020	Pargus pagrus	31
2020	Pargus pagrus	25
2020	Pomatomus saltatrix	35
2020	Pomatomus saltatrix	37
2020	Pomatomus saltatrix	40
2020	Sarda sarda	54
2020	Sarda sarda	62
2020	Sardinella aurita	13.5
2020	Sarpa salpa	15.4
2020	Scomber colias	19
2020	Scorpaena maderensis	16
2020	Sepia officinalis	22.5
2020	Sepia officinalis	17.4
2020	Seriola dumerili	41
2020	Serranus scriba	17.33
2020	Sparisoma cretense	20
2020	Sparisoma cretense	21
2020	Sparisoma cretense	17
2020	Sparisoma cretense	15
2020	Sparisoma cretense	25.94
2020	Spondyliosoma cantharus	16.7
2020	Trachinotus ovatus	19
2020	Trachinotus ovatus	14
2020	Trachinotus ovatus	12
2020	Trachinotus ovatus	16
2020	Trachinotus ovatus	17
2020	Trachinotus ovatus	10
2020	Trachinotus ovatus	13
2020	Trachinotus ovatus	17.45
2020	Trachinotus ovatus	14.45
2020	Trachinotus ovatus	17
2020	Trachinotus ovatus	18.3
2020	Trachinotus ovatus	13.4
2020	Trachinotus ovatus	11
2020	Trachinotus ovatus	10.5
2020	Trachinotus ovatus	14
2020	Trachinotus ovatus	19.3
2020	Trachinotus ovatus	13
2020	Trachurus picturatus	17
2021	Balistes capriscus	18.6
2021	Balistes capriscus	14.5
2021	Boops boops	14
2021	Boops boops	12
2021	Boops boops	17
2021	Boops boops	16
2021	Boops boops	15
2021	Boops boops	13
2021	Coryphaena hippurus	66
2021	Dentex gibbosus	37
2021	Dentex gibbosus	28.6
2021	Dentex gibbosus	29
2021	Dentex gibbosus	33
2021	Dentex gibbosus	24
2021	Dentex gibbosus	26
2021	Dentex gibbosus	23.5
2021	Dentex gibbosus	33
2021	Dentex gibbosus	30
2021	Dicentrarchus labrax	30.4
2021	Diplodus cervinus cervinus	15.67
2021	Diplodus sargus cadenati	16
2021	Diplodus sargus cadenati	13
2021	Diplodus vulgaris	14
2021	Diplodus vulgaris	15
2021	Diplodus vulgaris	19
2021	Diplodus vulgaris	17.3
2021	Galeorhinus galeus	104
2021	Lithognathus mormyrus	17
2021	Liza aurata	22.5
2021	Liza aurata	20.4
2021	Mustelus mustelus	67
2021	Mycteroperca fusca	17.5
2021	Oblada melanura	16.4
2021	Oblada melanura	15.67
2021	Oblada melanura	17.8
2021	Pagellus acarne	14
2021	Pagellus acarne	16
2021	Pagellus erythrinus	17.83
2021	Parapristipoma Octolineatum	15
2021	Pargrus auriga	25.4
2021	Pargus pagrus	23
2021	Pargus pagrus	31.5
2021	Pargus pagrus	28
2021	Pargus pagrus	27
2021	Pseudocaranx dentex	43
2021	Sarda sarda	57
2021	Sarpa salpa	16
2021	Sarpa salpa	19
2021	Scomber colias	15.5
2021	Scomber colias	17
2021	Scomber colias	21
2021	Seriola dumerili	39
2021	Serranus atricauda	14
2021	Serranus atricauda	13.7
2021	Serranus cabrilla	16
2021	Serranus cabrilla	17
2021	Sparisoma cretense	17.23
2021	Sphyraena viridensis	39.3
2021	Spondyliosoma cantharus	17.3
2021	Spondyliosoma cantharus	15.1
2021	Synodus synodus	18.3
2021	Trachurus picturatus	10.41
2021	Trachurus picturatus	19
2021	Trachurus picturatus	14.6
2021	Trachurus picturatus	21
2021	Trachurus picturatus	17.2
2021	Trachurus picturatus	20.5
2021	Trachurus picturatus	15.1
2021	Trachurus picturatus	23
2021	Trachurus picturatus	18.4
2022	Similiparma lurida	11
2022	Bothus podas maderensis	17
2022	Bothus podas maderensis	19
2022	Bothus podas maderensis	18.33
2022	Bothus podas maderensis	20
2022	Bothus podas maderensis	16.44
2022	Bothus podas maderensis	16.87
2022	Bothus podas maderensis	17.45
2022	Dentex gibbosus	41
2022	Dentex gibbosus	30
2022	Dicentrarchus labrax	24.5
2022	Diplodus cervinus cervinus	12.1
2022	Diplodus sargus cadenati	14
2022	Diplodus vulgaris	18.37
2022	Diplodus vulgaris	19
2022	Enchelycore anatina	90
2022	Epinephelus marginatus	17
2022	Lithognathus mormyrus	15.7
2022	Lithognathus mormyrus	19.6
2022	Mustelus mustelus	89
2022	Mycteroperca fusca	16
2022	Oblada melanura	15
2022	Oblada melanura	22.4
2022	Pargrus auriga	24
2022	Pomatomus saltatrix	34
2022	Pseudocaranx dentex	40.43
2022	Sarda sarda	55
2022	Sarda sarda	47
2022	Sarda sarda	63
2022	Sarda sarda	60
2022	Serranus scriba	16.12
2022	Serranus cabrilla	14
2022	Sparisoma cretense	14
